# Supplementary material for: Common clonal hematopoiesis driver mutations have disparate effects on macrophage cytokines, clonal expansion, and atherogenesis
Source: JCI Insight. 2025 Dec 23;11(3):e200334. doi: 10.1172/jci.insight.200334 (PMC12892922; doi:10.1172/jci.insight.200334)
Supplement: Supporting data values [file jciinsight-11-200334-s083.xlsx]

## Sheet: Fig 1
Fig 1 - genotyping and phenotyping
Fig 1D		WT						Tet2 -/-
		15	17	30				15	17	30
%	Lymph	72.9	74.9	77.4	79.6	83.6	79	83.7	82.6	87.1	83.3	82.8	82.3
	Mono	5.5	4.6	4.5	4.7	3.8	5	3.6	3.8	2.7	3.7	4.3	5
	Gran	21.6	20.5	18.1	15.7	12.6	16	12.7	13.6	10.2	13	12.9	12.7
	Eos	2.2	6.5	5.5	5.8	3.9	3.2	2.4	2.2	4.3	6.2	3.8	1.6
		WT						Tet2 -/-
count		15	17	30				15	17	30
	WBC	5.5	5.6	3.8	3.1	6.6	6.3	5.8	2.8	3.2	2.6	6.8	8.5
	Lymph	4	4.1	2.9	2.4	5.4	4.9	4.8	2.3	2.8	2.1	5.6	6.9
	Mono	0.3	0.2	0.1	0.1	0.2	0.3	0.2	0.1	0	0	0.2	0.4
	Gran	1.2	1.3	0.8	0.6	1	1.1	0.8	0.4	0.4	0.5	1	1.2
	Eos	0.12		0.21	0.18	0.25	0.2	0.13		0.13	0.16	0.25	0.13
Fig 1E		WT					Tet2-/-
		15	17	30	41		15	17	30	41
	Mass (g)	34.3		32.8		21.8	34.4		31.9		22.2
		WT					Tet2-/-
		15	17	30	41		15	17	30	41
	Spleen mass (mg)	100		116.1	80.2		100		119.1	105.5
Fig 1F		WT						Dnmt3a R882H +/+
		15	17	30				15	17	30
	Lymph	72.1	78.7	80.4	69.4	74.7	84.3	71	77	79.7	74.4	75.3	76.6
%	Mono	4	6	4.1	6.5	4	3.7	3.8	3.3	4.1	4.5	3.8	4.8
	Gran	23.9	15.3	15.5	24.1	21.3	12	25.2	19.7	16.2	21.2	20.9	18.6
	Eos	13.1	2.1	3.4	3.4	9.2	1.5	13.8	10	7.4	4.6	8.7	4.7
count		WT						Dnmt3a R882H +/+
		15	17	30				15	17	30
	WBC	5.5	2.2	7.1	3.5	5.8	6.7	7.5	8	4.8	5.5	6.6	6.9
	Lymph	3.9	1.7	5.7	2.4	4.3	5.6	5.2	6.1	3.8	4.1	4.9	5.2
	Mono	0.2	0.1	0.2	0.2	0.2	0.2	0.2	0.2	0.1	0.2	0.2	0.3
	Gran	1.4	0.4	1.2	0.9	1.3	0.9	2.1	1.7	0.9	1.2	1.5	1.4
	Eos	0.71	0.04	0.24	0.11	0.53	0.1	1.02	0.79	0.35	0.25	0.57	0.32
		WT					DRH
Fig 1G		15	17	30	41		15	17	30	41
	Mass (g)	33	28.4	32.1	35.6	26.4	19.4	31.2	28.7	34.2	32.5
		WT					DRH
		15	17	30	41		15	17	30	41
	Spleen mass (mg)	126.9	103	115.9	132	113.2	75.9	102	90.2	109.1	119.4
Fig 1H
		WT					Jak2 V617F +/+
		15	17	30			15	17	30
%	Lymph	82.8	72.5	66.4	88	80.9	77.8	89.2	73.7	71	76
	Mono	3.4	4.6	4.5	2.1	4.1	5	2.4	3.6	5.4	4.4
	Gran	13.8	22.9	29.1	9.9	15	17.2	8.4	22.7	23.6	19.6
	Eos	2.5	9.8	14.5	4.3	2	2	1.8	5.9	3.9	5.9
count		WT					Jak2 V617F +/+
		15	17	30			15	17	30
	WBC	5.6	5.8	8.3	2.8	3.5	7.9	3.9	9.4	17.1	8
	Lymph	4.5	4.2	5.4	2.4	2.7	6.1	3.4	6.9	12.1	6
	Mono	0.1	0.2	0.3	0	0.1	0.3	0	0.3	0.9	0.3
	Gran	0.9	1.4	2.6	0.4	0.7	1.5	0.5	2.2	4.1	1.7
	Eos	0.13	0.57	1.2	0.11	0.06	0.15	0.07	0.55	0.66	0.46
Fig 1I		WT							Jak2VF
		15	17	30	41				15	17	30	41
	Mass (g)		25.8	32.8	26.9			26.7		28.4	33.3	25.5			29.3
		WT							Jak2VF
		15	17	30	41				15	17	30	41
	Spleen mass (mg)	90	89	151.6	122	100.2	103.6	108	206.4	175.5	308.2	443	197.5	422.5	342

## Sheet: Fig 2
Fig 2 Tet2 macs
		WT			Tet2 -/-
Fig 2A		15	17	30	15	17	30
	F4/80	94.6	89.1	80.4	96.4	96.8	87.6
	CD11b/115	94.1	95	84.1	94	88.4	71.3
		WT			Tet2 -/-
Fig2B	M1	610.988	1543.01	4146.18	506.704	212.94	1794.64
	M2	1.32869	20.4005	16.5354	5.63728	3.3619	6.88577
	M1	4.40762	2.75399	4.33983	3.83706	4.47059	2.17695
	M2	4497.79	8920.11	12937.1	1346.5	1360.48	4171.04
Fig2C		5hr							12hr							18hr
Hom		15	17	30	41	57	85	87	15	17	30	41	57	85	87	15	17	30	41	57	85	87
	IL-1α	1.74772	1.1706		0.83494	1.49998	2.54889	4.74353				2.60202	2.50428	2.83997	3.91557				1.56774	4.65486	2.51628	2.89508
	IL-1β	1.4692	1.20699		1.02035	4.24883	2.03586	5.15674				3.75792	4.24883	5.65428	6.65124				2.25944	2.46067	2.78862	2.89508
	IL-6	2.99208	2.85372		2.56001	2.51289	4.74781	6.1068				6.07014	3.98292	5.56969	4.04041				6.24955	6.54086	7.76178	2.39725
	TNFα	2.00159	1.60991		1.40771	0.898594	2.8573	4.04041				1.71307	1.17996	1.06819	2.36002				1.3384	2.89184	0.819918	1.72585
		5hr									12hr									18hr
Het		61	62	66	67	41	30	75M	75F	79	61	62	66	67	41	30	75M	75F	79	61	62	66	67	41	30	75M	75F	79
	IL-1α	0.966598	1.24735	0.966598	0.932704	0.534268	1.78115	1.69	1.79	0.98	1.09549	1.06008	0.367049	1.01088	1.55174	2.3617	1.11	1.02	0.89	1.50275	0.973387	1.50275	1.08921	1.32802	1.80482	4.73	1.12	1.31
	IL-1β	1.14407	1.24735	0.849247	0.878378	1.26702	1.16911	3.4073	1.95032	1.16231	1.25467	0.877688	0.824823	1.255	1.16614	2.04401	1.44178	0.976426	1.19641	1.46753	0.550029	1.67599	0.935654	1.28632	2.74464	2.47	1.17	0.85
	IL-6	1.47393	0.845631	1.05214	1.48524	1.65872	0.678489	1.37986	1.49453	1.09598	0.5601	0.434965	1.17576	1.50474	1.45971	1.12227	2.15532	2.17111	1.10745	2.05803	1.24417	1.28784	1.91711	1.77369	1.21566	2.25719	1.74178	1.51786
	TNFα	0.916535	0.635452	0.730316	0.507709	1.51554	1.80038	1.26364	2.02532	0.984681	0.681795	0.341952	0.625403	1.62073	1.06211	1.87138	0.841435	0.641527	1.06512	2.79958	0.704827	1.35739	1.06502	1.2985	1.39653	2.65525	1.4689	1.16106
Fig2D		WT												Tet2 Hom
		30	41	43	73	85	87	93
Hom	5h	12421.4	12424	12819.4	12160.4	13591.5	12745.9							11988.5	11985.9	11590.5	12249.5	10818.4	11664.1
il1a	12h		10655.2	8446.03	12119.7	11053.6	10624.8								12153.8	14363	10689.3	11755.4	12184.2
	18h		13351.1	10560	17964.7	14684.1	16303.8	12237							19137.6	21928.7	14524	17804.6	16184.9	20251.7
		WT												Tet2 Hom
		30	41	43	73	85	87	93
il1b	5h	27090.4	28779.4	29552.6	27089.2	27668.1	28314							28700.4	27011.3	26238.2	28701.6	28122.7	27476.8
	12h		19515.6	21616.1	20023.4	13603	12831.1								17008.8	14908.3	16501	22921.4	23693.2
	18h		27754.4	20961.4	27993.4	21340.4	21544.1	20822.4							25336.4	32129.4	25097.4	31750.4	31546.7	32268.5
		WT												Tet2 Hom
			73	85	87	96
il-6	5h	15710.4	14440.3	12502.7	12002.9	12999								13907.5	15177.6	17115.2	17615	16618.8
	12h	30276.2	25067.6	24695.6	27277.1									25075.5	30284.1	30656.1	28074.6
	18h	34053.7	37513.2	33613.9	30825.3	33674.5								38335.4	34875.8	38775.1	41563.8	38714.6
		WT												Tet2 het
		61	62	Exp66	Exp67	Exp75M	Exp75F	Exp77	Exp79
	5h	11108.5	9577.28	10768.4	11025.1	10748.7	12177.7	12143.2	10751.1					9350.37	10881.6	9690.48	9433.82	9710.22	8281.18	8315.75	9707.76
Het	12h	10393.5	9898.76	9796.99	10113.6	9664.77	9287.2	11767	10778.2					9278.13	9772.91	9874.68	9558.07	10006.9	10384.5	7904.7	8893.46
il1a	18h	8521.53	7685.68	8851.53	9406.54	7633.39	6184.64	8495.68	9089.36					8430.27	9266.12	8100.27	7545.27	9318.41	10767.2	8456.13	7862.44
		WT												Tet2 het
		Exp61	Exp62	Exp66	Exp67	Exp75M	Exp75F	Exp77	Exp79
il1b	5h	30241.5	29911.3	33824.4	32121.7	33210.7	39883.1	35307.4	33205.6					33038.2	33368.5	29455.3	31158.1	30069	23396.6	27972.3	30074.1
	12h	23894.9	24396.3	26035.7	23613.9	25559.1	24395.9	34526.4	24727.3					25982.3	25480.8	23841.4	26263.3	24318.1	25481.3	15350.7	25149.9
	18h	15827.2	13666.7	17780.3	16113.6	14616.5	12960.4	15112.1	14754.3					14496.5	16657	12543.5	14210.1	15707.2	17363.3	15211.7	15569.5
		WT												Tet2 het
		Exp61	Exp62	Exp66	Exp67	Exp75M	Exp75F
il-6	5h	6253.84	6522.92	8944.32	7973.45	8962.5	7488.66							9382.16	9113.08	6691.67	7662.55	6673.5	8147.34
	12h	33777.8	34809.5	37289.6	35669.4	35000.2	28929.3							28392.9	27361.3	24881.1	26501.4	27170.5	33241.4
	18h	32643.9	37353.5	38166.4		35394.7	32634.5							38652.1	33942.4	33129.6		35901.3	38661.5
Fig 2H		WT				Tet2 -/-
	12	207320	135797	204189	185144	171626	177676	200330	205573
	24	200394	163082	218447	218346	135748	175326	224219	229974
	36	199785	179518	234703	231804	133373	180518	140334	195641
	48	177963	151560	213406	236880	135942	169646	182222	209375
	60	205912	208274	172633	226416	123720	180148	191518	207286
Fig 2I		5hr				12hr				18hr
	Nlrp3	4.01463	1.27328	2.65196	0.41008	4.78741	2.15813	1.92512	1.99471	2.50436	0.385087	10.8445	4.71027
	Asc	1.41742	1.69633	1.61209		1.37745	1.02362	1.40067		0.9545	1.56731	1.99359
	Casp-1	1.80182	1.94096	2.96209		3.39479	1.46039	0.773727		0.857404	0.504137	4.39936
Fig 2J		WT					Tet2 Hom
hom	LPS	0.302443	0.222502		0.491943		0.302443	0.382383		0.208711
	LPS + Nigericin	3.17034	5.55734		4.71958		12.994	10.607		8.64456
		WT					Tet2 Het
het	LPS	0.850633	1.22676	0.665041			0.657775	0.515384	0.843367
	LPS + Nigericin	4.57001	5.00476	5.85733			12.5711	11.54	11.2838
Fig 2K		WT					Tet2 Hom
	LPS	71.4154	19.7415	29.9788	73.8309		64.1834	97.3371	38.3298	36.0812
	LPS + Nigericin	351.201	314.345	394.858	319.473		645.45	500.826	469.084	402.865

## Sheet: Fig 3
Fig 3 Dnmt3a macs
		WT				Dnmt3a R882H +/+
Fig 3A
	F4/80+	96.2	96.8	96.2		96.1	96.1	96.3
	Cd11b+/Cd115+	94.7	91.6	93.5		94.7	90.5	93.1
		WT				Dnmt3a R882H +/+
Fig3B	M1	641.418	1426.3	706.365	315.13	1144.29	619.887	951.287	980.996
	M2	11.4146	25.0447	11.9211	10.5756	17.5628	11.0766	14.4246	20.1911
	M1	8.56884	3.93715	3.00625	5.25099	4.80403	6.14249	10.9264	7.28976
	M2	4758.44	6518.19	2401.4	3796.4	7869.44	5546.47	7246.32	3933.85
Fig3C
Hom		5hr						12hr						18hr
		64	68	78M	78F	84	86	64	68	78M	78F	84	86	64	68	78M	78F	84	86
	IL-1α	3.83348	0.736269	2.46182	3.07401	1.00615	2.44098	1.74444	1.88203	1.19937	2.60969	1.90257	1.86999	0.72803	2.62636	0.45107	1.44499	0.3872	1.40478
	IL-1β	4.83958	1.28809	2.36345	0.94507	1.31612	3.20319	1.70368	1.35586	1.12804	2.51937	2.28341	1.57861	1.18046	1.31833	0.54302	1.16416	1.69451	1.58607
	IL-6	4.29548	1.90875	2.0442	3.01535	1.87118	7.8305	2.11027	2.15923	1.25811	2.76864	0.96273	1.96635	0.926542	1.60329	0.56208	0.5043	0.57084	0.89596
	TNFα	7.34198	0.59257	1.41448	2.61683	0.39237	4.26628	1.02272	3.10414	0.70251	1.02275	0.53002	0.98393	0.461795	1.80591	0.50022	0.16693	0.49171	0.68891
Het		5hr					12hr					18hr
		64	68	84	86	90	64	68	84	86	90	64	68	84	86	90
	IL-1α	2.35591	1.21215	0.606603	2.07606	0.850772	2.05825	0.846117	0.795341	1.47006	0.847341	1.49068	2.56938	0.936049	2.91972	1.34137
	IL-1β	3.54099	2.31211	0.957249	2.91972	1.15553	3.09435	0.834171	2.83579	2.87941	1.12773	2.06959	2.55797	2.44178	1.429	1.64994
	IL-6	2.85672	1.2161	1.6257	2.88077	1.32979	2.36943	1.38929	0.716923	1.48726	0.747148	1.54749	1.37242	0.774571	0.790115	0.703727
	TNFα	1.57769	0.769799	1.10461	1.52261	0.985856	1.04181	1.21447	0.364786	0.618015	0.798334	0.663322	1.60677	0.794341	0.7622	0.866445
Fig3D
Hom		WT												Dnmt3a hom
		Ex64	Exp68	Exp74	Exp78M	Exp78F	Exp84	Exp86						Ex64	Exp68	Exp74	Exp78M	Exp78F	Exp84	Exp86
il1a	5h	7547.88	9560.14	10140.3	8375.56	6578.03	8917.31	9311.51						11232	9219.76	8639.61	10404.3	12201.9	9862.58	9468.39
	12h	11744.2	15315.4	14300	10740.2	9747.13	13430.6	16360.5						17959.9	14388.7	15404.1	18963.9	19957	16273.5	13343.6
	18h	4977.38	4581.89	6409.4	6714.15	3425.06	6268.97	5744.1						8812.68	9208.17	7380.66	7075.9	10365	7521.09	8045.95
il1b		WT												Dnmt3a hom
		Ex64	Exp68	Exp74	Exp78M	Exp78F	Exp84	Exp86						Ex64	Exp68	Exp74	Exp78M	Exp78F	Exp84	Exp86
	5h	17150.4	24136.5	27130.9	24256.8	19165.9	19652.1	22897.7						26702.6	19716.5	16722.1	19596.2	24687.1	24200.9	20955.2
	12h	8406.03	20289.9	20152.6	15508.5	16150.1	15827.5	22182.7						30302.7	18418.8	18556.2	23200.3	22558.7	22881.3	16526.1
	18h	5142.01	4539.82	7258.82	7216.45	5297.73	6696.64	5778.03						9925.98	10528.2	7809.16	7851.53	9770.25	8371.34	9289.95
		WT												Dnmt3a hom
		Ex64	Exp68	Exp74	Exp78M	Exp78F	Exp84	Exp86						Ex64	Exp68	Exp74	Exp78M	Exp78F	Exp84	Exp86
il-6	5h	6555.73	6371.7	8611.61	8942.75	5118.32	8346.42	7093.39						9525.22	9709.24	7469.34	7138.2	10962.6	7734.53	8987.56
	12h		21658.3		26713.2	23934.8	21297.6	25880.4							32489.5		27434.5	30212.9	32850.2	28267.4
	18h		30752	37172.9	41724.6	26720.3	29849.9	35217.8							34771	28350.2	23798.4	38802.7	35673.2	30305.3
Het		WT					Dnmt3a het
		Ex64	Exp68	Exp84	Exp86	Exp90	Ex64	Exp68	Exp84	Exp86	Exp90
il1a	5h	6456	7245.99	7245.99	7004.02	7622.72	7796.07	7006.08	7006.08	7248.05	6629.35
	12h	10302.8	10214.2	10214.2	10568.3	14123.4	12950.3	13038.9	13038.9	12684.8	9129.74
	18h	5934.93	5808.05	5808.05	5786.6	7615.17	7846	7972.88	7972.88	7994.33	6165.76
il1b		WT					Dnmt3a het
		Ex64	Exp68	Exp84	Exp86	Exp90	Ex64	Exp68	Exp84	Exp86	Exp90
	5h	15055.4	17905.6	15286.7	17258.6	20611.2	18126.4	15276.2	17895	15923.2	12570.5
	12h	9932.02	12462.4	11132.4	12933.1	16365.7	18696.4	16166	17496	15695.3	12262.7
	18h	7725.84	6124.63	6891.08	6861.83	7781	8779.5	10380.7	9614.26	9643.51	8724.34
il-6		WT					Dnmt3a het
		Ex64	Exp68	Exp84	Exp86	Exp90	Ex64	Exp68	Exp84	Exp86	Exp90
	5h		3505.46	4063.49	3637.25	4314.72		3804.7	3246.67	3672.91	2995.44
	12h		24495.1	20511.1	22740.5	23409.6		20000.5	23984.5	21755.1	21086
	18h		31588.7	27345.9	30701.7	27467.3		26360.2	30603	27247.1	30481.5
Fig 3H
			WT			Dnmt3a R882H +/+
	0	0	138459	214146	139617	203828	187998	216232
	12	12	121038	204150	160470	207238	197950	232259
	24	24	107519	170662	114818	199581	214372	185044
	36	36	105232	202884	142915	198266	224487	217368
	48	48	111616	196848	102138	200846	219576	219362
Fig 3I
		5hr						12hr						18hr
		64	68	78M	78F	84	86	64	68	78M	78F	84	86	64	68	78M	78F	84	86
	Nlrp3	0.129261	0.706573	1.88473		1.292	1.58377	0.664262	0.713439	0.880406	0.752145	0.145538	1.24471	0.81192	3.41134	0.565748	1.07029	0.872741	0.93023
	Asc	0.871422	1.29206	0.923562		1.95156	0.957419	0.942809	0.935645	0.713161	1.09938	0.727482	0.651379	1.36007	0.930565	0.981441	0.690078	1.03366	0.894134
	Casp-1	0.342737	1.16578	1.45784	0.087861		1.19165	0.411317	0.627114	0.737083	0.373977		0.701396	1.28639	3.26329	0.599581	0.875838		0.845195
Fig 3J
hom		WT					Dnmt3a Hom
	LPS	0.0499027		0.891744	0.730304	0.740154	0.550484		0.179043	0.340482	0.448063
	LPS + Nigericin	14.9032		10.8166	18.3701	21.3435	6.29013		12.1885	4.63495	9.01602
het		WT					Dnmt3a Het
	LPS	0.0684518	0.943381			1.01527	1.37965	0.525423			0.573321
	LPS + Nigericin	13.9874	12.2652			20.0319	12.4961	9.32612			3.89323
Fig 3K		WT					Dnmt3a Hom
	LPS	43.8175	0	57.125	31.5074		23.3075	47.125	0	45.6176
	LPS + Nigericin	207.906	237.512	186.487	232.815		151.344	121.738	172.763	126.435

## Sheet: Fig 4
Fig 4 jak2 macs
Fig 4A		WT			Jak2 V617F +/+
	F4/80+	96.71	90.5	69.6	97.67	82.7	69.8
	Cd11b+/Cd115+	95.44	88.3	97.4	94.89	84.5	98.6
Fig4B		WT				Jak2 V617F +/+
		21	26	28	36	21	26	28	36
	M1	240.143		9550.85	4146.18	143.138		2260.48	2241.35
	M2	0.7259		6.25508	16.5354	2.53199		8.20571	2.38555
	M1	4.80856	4.62195	5.08391	8.12191	2.97397	4.5623	5.66428	4.66904
	M2	9972.98	445.244	3700.7	5264.04	6733.95	401.376	5517.9	4080.93
Fig4C
Hom		5hr									12hr									18hr
		21	26	28	48	58	72	83	91	100	21	26	28	48	58	72	83	91	100	21	26	28	48	58	72	83	91	100
	IL-1α	1.31548	1.02536	0.39935		0.73593	0.5302	1.61989	0.872239	0.406843					0.73128	1.2928	2.29176	0.569613	0.849947					1.16182	1.11714	1.46424	0.886593	0.695554
	IL-1β	0.83315	0.555152	0.69557		0.93152	0.7369		0.863903	0.44908					0.78592	0.861704	0.803244	0.581891	0.863941					1.30164	1.17906	2.32985	0.582393	0.76846
	IL-6	1.02645	1.22764	0.56266		0.76374	0.743102	0.714122	0.670398	0.673201					0.82786	1.38308	0.327164	0.531574	0.86361					0.82786	1.38308	0.327164	0.531574	0.86361
	TNFα	0.65074	1.30451	0.43167	0.78073	0.78073	0.567338	0.867586	0.771917						1.2369	1.45532	0.364522	0.613739	1.04516					1.03351	1.39237	0.910761	0.803271	1.02667
Fig4D
Hom
il1a		WT												Jak2 hom
		Exp36	Exp48	Exp58	Exp71	Exp72	Exp76	Exp83	Exp89	Exp91	Exp131_a	Exp131_b	Exp131_c	Exp36	Exp48	Exp58	Exp71	Exp72	Exp76	Exp83	Exp89	Exp91	Exp131_a	Exp131_b	Exp131_c
	5h	11246.5	8710.77	9646.02	9207.97	9944.75	8721.38	9127.91	7789.91	9892.86	9289.52	9756.12	9791.05	7291.8	9827.48	8892.23	9330.28	8593.5	9816.87	9410.34	10748.3	8645.39	9248.73	8782.13	8747.2
	12h	12739.8	11282.7	9050.29	10910.3	10384.4	13462	8975.99	12182.7	11203.2	12139	10095.5	12746	9018	10475.1	12707.5	10847.5	11373.4	8295.85	12781.8	9575.09	10554.6	9618.85	11662.4	9011.8
	18h	8790.22	7175.82	6450.03	7801.92	6463.57		11103.3	10358.6	9734.45	11312.1	8919.95	7895.75	9168.2	10782.6	11508.4	10156.5	11494.8		6855.12	7599.82	8223.97	6646.36	9038.47	10062.7
il1b
		WT												Jak2 hom
		Exp36	Exp48	Exp58	Exp71	Exp72	Exp76	Exp83	Exp89	Exp91	Exp131_a	Exp131_b	Exp131_c	Exp36	Exp48	Exp58	Exp71	Exp72	Exp76	Exp83	Exp89	Exp91	Exp131_a	Exp131_b	Exp131_c
	5h	25634.8	24693.1	25412.5	25664.8	24793.1	23596.7	23898.5	18552.5	23535.5	26361.1	28788	26032.9	24586.4	25528.1	24808.7	24556.4	25428.1	26624.5	26322.7	31668.8	26685.7	23860.1	21433.2	24188.4
	12h	15816.5	16652.5	12956.3	16036.6	15883.6	19523.6	15133.2	16526.8	16365.1	18259.2	18180.4	18860	16157.7	15321.7	19017.9	15937.6	16090.6	12450.6	16841	15447.4	15609.1	13715	13793.8	13114.2
	18h	6801.52	6859.1	6589	7393.34	6176.13	8885.99	9026.83	9497.4	9306.05	9314.72	10116	9987.44	10921	10863.4	11133.5	10329.2	11546.4	8836.5	8695.66	8225.09	8416.44	8407.77	7606.46	7735.05
il-6
		WT						Jak2 hom
	5h	4992.48	4443.8	5675.56	5062.08	4915.57	4276.69	3849.15	4397.83	3166.06	3779.54	3926.06	4564.94
	12h	15257.4	21954.5	16564.6	17899.5	18266	15511.2	18068.9	11371.8	16761.6	15426.8	15060.3	17815.1
	18h	25292.1	24440.8	21947.2	25837.4	27833.9	23816.7	22523.9	23375.2	25868.8	21978.6	19982.2	23999.3
Fig 4F
			WT			Jak2 Hom
		0	164930	235779	145026	174078	189548	210738
		12	185493	216655	212520	166544	195226	206150
		24	180628	220954	211648	207422	154142	228486
		36	182218	220374	218666	227170	181672	216203
		48	181986	219886	187964	213679	190790	227556
Fig 4G
		WT					Jak2 Hom
	LPS	0.0414625	0.128538	0.20665			0.275373	0.188297	0.110185
	LPS + Nigericin	4.48629	5.57022	7.09706			6.09622	5.0123	3.48546

## Sheet: Fig 5
Fig 5 - clone growth steady state
Fig 5B
		Week	Control			Tet2+/- CH			Tet2-/- CH
All		1
		2	17.3513	14.0897	19.0292	18.8845	17.3062	32.0642	24.6408	20.8683	21.1729
		3	18.1304	17.0953	18.9384	23.0531	22.8626	25.9751	30.3467	28.3236	27.635
		4	16.8368	14.8298	20.388	22.8792	21.6092	26.551	33.7378	31.7058	31.2227
		5	15.3274	15.7203	22.4342	24.0883	20.8679	27.7062	33.975	30.1587	37.4623
		6	11.5217	16.5123	17.9856	23.7312	19.7588	21.6251	37.0277	29.6371	47.6864
		7	13.8866	13.9235	21.5654	30.4046	23.4371	21.9973	45.2661	33.4518	48.0323
		8	12.7454	16.5707	22.8913	33.4243	25.672	20.2669	48.4876	36.3867	51.8218
		9	12.7569	16.7273	23.5194	36.4506	26.9569	20.0769	54.8511	39.5166	56.6038
		10	11.6211	17.6164	23.7784	38.0266	27.8437	19.5285	59.5897	42.0696	61.4658
		11	11.071	18.3916	24.2931	41.6102	29.4534	20.0871	63.88	45.1756	64.9691
		12
		13	9.62827	18.959	22.709	46.7448	34.2836	18.3526	69.7005	45.2375	71.9724
		14	9.30335	18.3759	23.9725	48.6598	35.803	18.8751	71.8163	47.9628	71.9325
			Control			Tet2+/- CH			Tet2-/- CH
		1
		2	6.60499	6.52174	9.05134	13.4191	15.324	14.6321	16.1534	12.8431	17.9808
		3	4.91493	4.1027	10.2207	16.368	15.4472	14.8554	15.4229	15.1619	17.6932
		4	6.70403	10.8418	15.3085	26.5505	11.4662	18.2826	28.6732	24.7833	39.8829
monos		5	5.99974	17.4195	19.674	33.8199	15.0247	19.9688	37.0101	29.1603	50.2464
		6
		7	4.10095	15.2174	24.2308	52.2876	30.7527	18.507	57.5704	39.1389	66.8097
		8	5.84291	12.9654	22.7003	65.3264	26.4641	21.9591	70.8333	50.5184	73.6264
		9	6.54671	15.4757	19.9092	68.9292	49.0034	23.2296	69.7587	61.262	73.5429
		10	4.12371	15.4894	21.5732	70.252	53.6619	21.392	75.4114	65.4535	66.8953
		11	7.16918	11.9548	18.0362	75.1679	58.6895	16.8428	78.8873	71.2007	70.9078
		12
		13	9.96755	20.3249	20.1557	79.3049	68.3743	20.1591	82.7353	81.5343	67.2543
		14	10.197	21.0019	25.3724	79.6755	68.7195	24.204	81.5438	86.6899	75.4111
			Control			Tet2+/- CH			Tet2-/- CH
		1
		2	5.13355	4.74479	9.70565	4.52741	5.2119	12.2491	18.31	10.2028	12.463
		3	4.22686	2.9846	7.51719	9.1917	10.5407	12.9841	15.6284	16.3482	20.4353
PMNs		4	7.70063	8.66154	10.7503	16.5327	9.06317	16.9174	33.4743	27.1501	40.2105
		5	5.17581	13.6528	14.4433	20.5877	9.67446	15.7367	34.394	33.147	49.6906
		6
		7	6.83371	20.2128	21.4765	54.6939	38.5445	12.5	60.4911	43.8253	72.0485
		8	4.92176	14.1866	19.0927	62.6056	36.1335	18.2746	66.9686	39.3379	73.4159
		9	6.2364	15.8524	18.5627	67.0322	44.483	22.4681	71.9525	52.191	71.2857
		10	4.85707	16.8305	14.2323	68.9896	49.3188	21.4648	75.7446	60.5646	71.1782
		11	5.91367	16.4027	13.6407	72.8897	51.1762	19.6017	76.6307	69.9899	69.2596
		12
		13	7.25271	19.3908	13.0158	75.0149	61.5236	18.4573	77.6619	77.9448	66.7295
		14	10.403	22.5709	14.5213	77.0222	64.6739	21.6227	81.4829	82.4997	69.1057
			Control				Dnmt3a WT/RH CH				Dnmt3a RH/RH CH
Fig 5C		1
		2	18.1166	18.2298	18.9249	18.1674	17.7529	19.6918	17.5954	17.6964	12.4727	19.6894	21.4625	23.2986
		3
		4	29.6611	23.3037	29.7756	18.8121	27.538	28.0431	26.4929	25.4652	9.72298	26.52	27.3797	28.8795
		5
		6	23.863	22.9388	24.2824	16.7705	24.1726	24.4446	24.127	23.6461	6.19526	23.4138	23.7265	20.9129
		7
All		8	23.259	21.5316	21.8461	15.0546	23.8001	24.1496	22.3219	22.074	5.70186	21.5132	20.2094	19.0149
		9
		10
		11
		12	21.8765	23.3014	22.7748	15.6088	19.3548	27.2416	20.4452	21.7698	4.04072	21.1931	16.8164	17.2516
		13
		14
		15
		16	22.5426	24.0467	26.7528	17.1157	19.4777	31.0376	19.7834	20.596	3.40062	18.6105	15.6031	15.2593
		17
		18
		19
		20	22.0147	20.0084	22.7411	16.0517	18.9134	32.6981	16.9799	16.2027	3.33275	14.613	28.2664	12.6283
			Control				Dnmt3a WT/RH CH				Dnmt3a RH/RH CH
		1
		2	10.1593	12.6242	16.7636	5.87738	10.0559	8.18687	9.37463	9.65675	5.2516	9.42324	10.2255	9.49285
		3
		4	9.63677	6.21242	6.46621	3.36938	9.98374	8.97833	8.62018	8.39458	0	5.91103	7.38739	5.63872
		5
		6	8.51931	6.39041	5.9307	5.24135	7.07481	7.67349	6.9006	8.46894	0.389185	7.1909	7.33713	6.86351
		7
		8	13.2046	9.17079	10.2768	3.62622	6.96349	13.3427	7.34813	8.74183	1.15741	6.84053	4.23972	9.16058
Monos		9
		10
		11
		12	21.2412	12.1392	18.7638	8.20106	8.55445	17.5689	11.2996	6.54241	1.64304	9.23145	4.12155	11.0815
		13
		14
		15
		16	15.4354	10.1707	18.2644	6.90407	7.86194	15.8132	9.72708	5.29197	2.19479	8.42697	4.14847	8.22281
		17
		18
		19
		20	19.6854	12.6841	13.6804	8.34443	12.5991	16.7872	10.0394	4.66165	2.25606	5.08568	17.4503	8.13476
		21
			Control				Dnmt3a WT/RH CH				Dnmt3a RH/RH CH
		1
		2	10.5357	11.407	11.1373	9.13564	9.37979	9.30019	6.59132	9.56297	9.02941	10.8801	13.7267	9.70155
		3
		4	7.81177	8.49971	6.45319	2.91185	9.00426	6.85825	9.72625	6.03443	0.0683585	8.08172	8.0164	6.54542
		5
		6	8.51931	6.39041	5.9307	5.24135	7.07481	7.67349	6.9006	8.46894	0.389185	7.1909	7.33713	6.86351
		7
		8	10.1364	9.04137	8.29425	5.21402	4.76903	10.8107	6.47407	10.0899	1.32106	7.11833	5.61547	9.79754
PMNs		9
		10
		11
		12	14.5335	11.405	20.4084	7.69525	6.42306	13.1876	9.35501	6.59702	2.16665	7.97128	5.41377	14.4721
		13
		14
		15
		16	15.0131	14.376	22.0916	11.2009	7.58057	15.7949	9.65897	7.24307	2.41007	8.45411	6.22754	14.0339
		17
		18
		19
		20	18.1617	11.9017	16.4583	11.4827	11.3024	15.881	10.9393	5.47797	2.07601	7.34967	23.4311	12.3727
Fig 5D			Control			Jak2 WT/VF CH			Jak2 VF/VF CH
		2
		3	14.6934	15.0906	14.3887	12.6969	13.2406	12.6724	11.501	13.0351	10.8132
		4	17.7688	15.4439	15.2572	12.4038	12.6521	12.251	10.8674	11.6536	12.6761
		5	15.5444	13.7429	15.645	10.0012	11.1359	9.94872	9.11581	8.8931	10.0767
		6
		7	13.046	15.3533	14.4077	11.2244	11.1005	10.0043	7.94622	7.0449	7.9631
		8
All		9	12.1407	15.9458	12.9229	9.57222	8.28691	9.57691	6.86568	5.58876	6.62604
		10
		11	14.6241	15.9811	12.5647	9.06085	8.65232	8.67431	5.43159	5.12193	5.28489
		12
		13	14.7593	16.7775	12.3597	9.38252	8.68457	9.39644	5.63191	5.34204	5.98946
		14
		15
		16
		17
		18
		19
		20
			Control			Jak2 WT/VF CH			Jak2 VF/VF CH
		2
		3	10.3796	5.44747	0.453234	4.52138	2.55061	0.403877	1.50529	0.645161	0.565885
		4	6.95187	5.10621	6.80713	3.15877	1.33495	3.65752	0.981997	0.849515	0.813008
		5	9.01744	9.75813	7.13994	4.08998	3.16302	3.37423	1.64339	0.817996	0.741656
		6
		7	7.44898	14.0885	6.26538	4.29262	3.50379	4.01186	1.2034	0.878879	0.805775
		8
		9	11.5641	11.6188	6.26502	4.87325	3.86356	5.92306	1.60563	0.24932	0.967982
		10
Mono		11	7.30812	16.1946	8.84956	6.23737	3.75391	6.8411	2.00837	0.373057	0.922213
		12
		13	10.1482	15.6766	8.63387	6.5803	5.58331	6.08028	2.48447	0.498096	1.1822
		14
		15
		16
		17
		18
		19
		20
		21
			Control			Jak2 WT/VF CH			Jak2 VF/VF CH
		2
		3	7.11535	6.90088	3.18182	4.04197	2.89615	1.65663	1.59146	0.755556	0.692182
		4	5.7576	5.06405	4.88689	3.0996	1.39066	2.57668	0.785692	0.417644	0.559917
		5	6.58639	6.39754	5.5522	4.13538	3.04233	2.7225	1.23184	0.296177	0.592576
		6
		7	7.90197	9.3006	5.0544	3.48244	1.52855	4.07706	0.909016	0.205456	0.649418
		8
		9	9.56059	8.86191	5.81078	4.1597	3.42258	4.99267	1.2847	0.311957	0.694697
PMN		10
		11	6.80867	10.6932	7.26367	5.98104	4.81188	7.99737	1.66333	0.354398	1.13398
		12
		13	7.87823	12.023	8.6777	5.9057	6.51642	8.74974	2.03783	0.610591	1.15638
		14
		15
		16
		17
		18
		19
		20
Fig 5E			Control			Jak2 WT/VF CH			Jak2 VF/VF CH
		1
		2	34.4165	35.3187	33.2027	32.6037	33.1652	32.2833	26.1212	25.5162	23.5934
		3
		4	39.7439	41.2019	39.7506	35.673	33.6855	32.8257	22.298	23.6541	12.7557
		5
		6	41.5574	46.3469	43.8655	36.5127	31.0608	36.2137	16.9967	20.5796	10.8135
		7
		8	46.6739	48.8473	46.7235	34.7211	33.6484	38.3006	16.0167	17.0076	8.10293
		9
All		10
		11	49.8967	51.0598	50.656	32.8976	34.0457	37.099	13.7459	14.0831	5.63255
		12
		13
		14
		15	50.0282	53.0264	51.9705	30.2773	34.1725	41.8682	11.6441	10.6829	4.37575
		16
		17
		18
		19	49.9373	53.0493	53.4118	28.1247	34.4348	42.4034	10.62	9.36758	4.07861
		20
		21
			Control			Jak2 WT/VF CH			Jak2 VF/VF CH
		1
		2	37.5398	38.6885	34.6066	31.0071	28.2219	34.6239	13.1769	15.876	6.87766
		3
		4	36.2669	43.0099	38.7278	30.9908	21.6595	26.8094	5.17113	6.23114	2.25927
		5
		6	38.0562	43.6926	41.3119	25.4773	15.2871	26.9135	5.52625	3.63285	1.48127
		7
		8	47.2298	43.369	47.4279	25.6706	19.1874	32.49	5.4878	2.8406	1.85961
		9
Mono		10
		11	43.2959	50.7491	47.5904	22.5474	21.42	39.1892	3.18523	2.51588	2.67222
		12
		13
		14
		15	42.0415	51.1379	52.9317	19.8153	21.8699	35.8936	3.09746	3.14663	3.00118
		16
		17
		18
		19	47.5784	51.7188	59.3505	22.2805	24.8557	38.0301	2.03435	3.64776	3.30364
		20
			Control			Jak2 WT/VF CH			Jak2 VF/VF CH
		1
		2	25.7403	29.9908	27.0135	18.7432	20.6981	20.9819	9.06175	7.42832	7.93651
		3
		4	31.007	35.0884	32.6053	26.1822	21.6369	23.9879	4.80798	6.4899	1.91857
		5
		6	34.3624	39.8538	32.6628	22.9638	11.0114	24.68	4.50513	3.23464	1.20367
		7
		8	39.6571	36.0489	37.1995	21.8504	18.5825	26.1485	4.8699	2.48108	0.83898
		9
		10
PMN		11	37.6801	50.4004	39.3755	21.4321	21.6274	35.8386	3.62471	1.65637	2.73726
		12
		13
		14
		15	37.9102	43.4734	45.0462	18.6898	21.9807	30.0709	2.53776	2.49244	2.11332
		16
		17
		18
		19	36.4597	38.8297	46.3705	17.5128	21.4895	28.9503	1.17107	2.41959	1.78795
		20

## Sheet: Fig 6
Fig 6 - clone growth challenge and MR
		Control				IL-1α
Fig 6A	Tet2+/-	0	0	61.11	83.43	4311.23	2566.6	3254.21	1555.18
	DWT/RH	0	0	0	10.89	1260.63	515.61	1641.18	879.2
	Jak2WT/VF	0	0	17.28	10.7	2367.09	3993.33	2743.17	2119.24
Fig 6B
		Control				IL-1α
	WBC	5.7	1.3	5.3	3.7	18	18.2	17	19.5
tet2	Lymph	4.4	1	3.2	1.9	6.5	6.6	6.7	7
	Gran	1.1	0.3	1.9	1.6	10.4	10.5	9.2	11.2
		Control				IL-1α
	WBC	12.4	4.4	6	5	15.6	5.8	12.4	19.3
dnmt3a	Lymph	9.3	3.1	4.5	3.9	6.1	2.2	4.5	8.2
	Gran	2.7	1.1	1.3	0.9	8.4	3.2	7.1	10.1
		Control				IL-1α
	WBC	3.3	6.4	4.2	4.4	6	9.4	6.6	13.3
jak2	Lymph	2.5	5.4	2.9	3.1	3.9	6.7	4.2	6.4
	Gran	0.7	0.8	1.2	1.1	1.8	2.2	2.1	6.2
			Control				IL-1α
Fig 6C	1	1
	2	2
	3	3
	4	4	20.9001	21.813	22.5914	21.2563	22.7706	22.4713	20.1963	20.6951
	5	5
	6	6
All	7	7	24.4205	24.4379	28.7293	23.9938	23.4592	26.6114	25.6611	30.7939
	8	8
	9	9
	10	10	30.4092	31.491	36.7766	26.4227	32.2029	30.0012	32.5311	41.681
	11	11
	12	12	30.0484	31.6093	32.179	25.8971	33.3789	31.9186	36.7022	47.4729
	13	13
	14	14	33.8708	35.7841	40.0991	30.1925	34.542	29.1576	32.3677	44.2137
			Control				IL-1α
	1	1
	2	2
	3	3
	4	4	18.7757	21.249	23.0516	18.7207	20.0023	18.6557	15.1433	18.8081
	5	5
	6	6
Monos	7	7	23.8788	24.9676	26.6665	21.6699	25.9788	25.2205	21.9845	25.0167
	8	8
	9	9
	10	10	23.8132	28.1582	36.3194	25.1335	21.0389	17.4404	29.3934	40.2566
	11	11
	12	12	28.0907	29.6831	33.479	29.9205	26.2172	25.8065	30.4348	49.0385
	13	13
	14	14	26.9991	27.7354	34.5041	27.0964	26.1035	19.7159	27.6214	42.3624
			Control				IL-1α
	1	1
	2	2
	3	3
	4	4	20.1039	21.3722	21.6585	18.3295	22.7132	19.4806	17.3441	15.7947
PMNs	5	5
	6	6
	7	7	19.0813	21.928	29.1729	21.7733	19.824	26.9519	29.9071	31.6708
	8	8
	9	9
	10	10	27.4655	29.838	38.7256	27.6633	30.0718	25.2671	36.6062	47.2948
	11	11
	12	12	30.4531	32.1427	32.7077	27.7528	31.9809	31.1939	37.7299	49.5536
	13	13
	14	14	35.8219	34.9321	41.012	39.1449	29.9151	28.3701	32.1806	42.3924
Fig 6D			Control				IL-1α
	1	1
	2	2
	3	3
	4	4	24.2613	22.1215	22.6989	23.7598	20.7797	22.4683	21.6859	24.5278
	5	5
	6	6
All	7	7	22.7805	21.7039	23.5299	22.8017	15.1194	21.898	16.2376	22.4412
	8	8
	9	9
	10	10	23.0367	23.669	25.9269	20.7767	24.438	25.0953	20.6677	23.6348
	11	11
	12	12	22.3896	22.9835	25.56	20.2078	20.8017	29.5319	21.5525	19.9374
	13	13
	14	14	22.8883	23.8167	25.5121	17.7914	22.6599	32.9901	20.0853	22.7956
			Control				IL-1α
	1	1
	2	2
	3	3
	4	4	17.1481	15.3093	12.1698	16.1325	10.3699	13.9048	14.628	12.1802
	5	5
	6	6
	7	7	27.5736	28.2351	34.294	32.2405	25.2134	27.1173	23.7419	28.897
Monos	8	8
	9	9
	10	10	20.6161	17.8355	21.8561	11.8677	16.9922	19.6626	15.0876	8.81688
	11	11
	12	12	26.4464	21.5546	23.638	15.3859	20.7207	25.8242	16.3121	10.6977
	13	13
	14	14	16.8457	21.8844	25.388	13.8211	18.2515	27.0792	13.1594	9.57609
			Control				IL-1α
	1	1
	2	2
	3	3
	4	4	16.1647	16.0986	11.5999	16.8187	11.5265	16.1461	15.629	14.8339
	5	5
	6	6
PMNs	7	7	20.503	14.9451	19.5447	17.7111	11.8397	14.0855	11.2363	14.3986
	8	8
	9	9
	10	10	24.4807	20.9243	26.5415	13.8402	21.4796	24.5113	15.8259	11.8466
	11	11
	12	12	25.2375	21.7495	22.8951	14.6494	21.5806	34.165	21.2019	12.5396
	13	13
	14	14	13.0893	20.2372	31.2057	16.6667	23.6074	31.3341	12.315	8.4431
Fig 6E			Control				IL-1α
	1	1
	2	2
	3	3
	4	4	32.2553	31.63	30.3798	32.6594	30.5787	32.5583	28.5774	31.4555
	5	5
	6	6
All	7	7	30.9799	29.584	27.1319	27.8721	24.3032	26.6008	25.65	25.2167
	8	8
	9	9
	10	10	31.8459	29.6811	24.0107	26.9552	34.7909	27.4926	29.9819	30.571
	11	11
	12	12	30.6014	25.3742	21.1063	23.0633	33.297	33.6184	31.8944	29.7833
	13	13
	14	14	29.3101	24.3575	22.6296	25.8404	32.095	30.4527	28.1812	28.5878
			Control				IL-1α
	1	1
	2	2
	3	3
	4	4	24.5088	23.6657	22.1647	26.1671	26.4843	26.001	28.252	24.4752
	5	5
Monos	6	6
	7	7	27.342	24.4651	24.8383	25.344	26.4865	24.0879	23.9814	27.3489
	8	8
	9	9
	10	10	28.0689	21.3442	14.5755	15.4645	22.1018	23.0183	24.3359	19.6505
	11	11
	12	12	29.5866	22.2247	18.6057	16.9472	29.8755	34.3874	26.2136	19.1388
	13	13
	14	14	33.6127	24.211	17.3012	15.2077	16.0952	24.5018	23.4507	12.2637
			Control				IL-1α
	1	1
	2	2
	3	3
	4	4	27.3807	27.4216	22.8134	25.6284	30.2988	27.8689	27.6591	26.3386
	5	5
PMNs	6	6
	7	7	28.2958	22.4065	15.9225	22.4458	20.3557	21.0701	22.0042	16.827
	8	8
	9	9
	10	10	30.5979	26.3945	17.6673	17.6977	31.2832	25.9076	28.5448	24.517
	11	11
	12	12	30.214	23.4927	17.255	15.4216	25.1067	30.5951	28.3263	20.8514
	13	13
	14	14	26.3768	19.0089	14.2795	15.5599	17.2717	17.3118	15.3506	15.5914
Fig 6G			Control			Atherogenic
	1	1
	2	2
	3	3
	4	4	15.3178	15.4192	15.3301	17.1939	17.3936	15.8723
	5	5
	6	6	14.596	15.8228	16.1677	19.8738	18.8972	17.7288
	7	7
	8	8
All	9	9	17.4574	21.7882	20.1891	22.0539	21.5889	21.7077
	10	10
	11	11
	12	12	22.164	26.5022	25.4042	22.5403	26.0316	24.8368
	13	13
	14	14
	15	15	26.5742	30.5324	29.2396	23.7319	31.5968	25.9646
	16	16
	17	17
	18	18
	19	19	33.8556	33.5575	36.0741	27.437	34.3542	31.2803
			Control			Atherogenic
	1	1
	2	2
	3	3
	4	4	9.68195	9.64576	13.0807	13.3908	12.9978	12.4325
	5	5
	6	6	12.8785	20.6752	19.0197	14.8298	16.2158	22.1992
	7	7
Monos	8	8
	9	9	24.4129	25.3707	25.7757	17.277	18.5975	27.0463
	10	10
	11	11
	12	12	31.8149	25.0881	27.8539	19.9068	27.1008	28.8722
	13	13
	14	14
	15	15	32.174	30.3605	25.4877	22.1906	40.2333	31.1402
	16	16
	17	17
	18	18
	19	19	32.2129	38.3886	23.4205	27.1967	48.8263	36
			Control			Atherogenic
	1	1
	2	2
	3	3
	4	4	12.5805	10.9637	13.6629	13.8151	17.3397	15.27
	5	5
	6	6	14.7232	20.588	22.0475	17.625	18.384	23.1621
	7	7
	8	8
PMNs	9	9	27.1316	24.1198	26.9569	20.4612	20.4308	27.7757
	10	10
	11	11
	12	12	33.1285	26.7219	28.1911	22.1782	29.2628	33.2835
	13	13
	14	14
	15	15	32.6723	31.8958	25.4479	23.6118	40.9172	32.576
	16	16
	17	17
	18	18
	19	19	32.2449	34.0102	27.0053	31.3501	54.9872	31.6276
Fig 6H			Control				Atherogenic
	1	1
	2	2
	3	3
All	4	4	11.9835	14.2474	11.0906	16.1424	12.3888	14.0875	13.6548	16.4864
	5	5
	6	6
	7	7	11.9153	13.6997	9.41498	15.2094	11.4284		14.5766	16.4978
	8	8
	9	9
	10	10	13.4909	12.3611	8.55333	17.0631	11.8991	12.1965	14.5041	16.126
	11	11
	12	12
	13	13
	14	14	16.3774	11.8434	8.78158	17.8784	13.4627	11.863	12.7907	16.5611
	15	15
	16	16
	17	17
	18	18	13.6902	11.3688	9.12546	17.7574	15.633	9.70474	11.2071	17.0369
			Control				Atherogenic
	1	1
	2	2
	3	3
	4	4	6.68967	6.26361	4.174	7.95153	4.96188	6.54912	5.95526	7.07196
	5	5
	6	6
monos	7	7	12.8764	4.44004	4.82667	9.38967	5.7943		7.30413	6.10388
	8	8
	9	9
	10	10	14.7541	6.14878	4.49518	8.36158	6.60377	4.51505	3.2925	6.27558
	11	11
	12	12
	13	13
	14	14	14.0538	8.74764	6.11727	9.96269	8.42797	4.04367	4.58574	5.45303
	15	15
	16	16
	17	17
	18	18	7.31818	7.87631	6.26959	8.54701	9.07298	3.95137	1.86916	5.80645
			Control				Atherogenic
	1	1
	2	2
	3	3
	4	4	9.63482	9.40194	6.2235	11.994	7.43264	8.1606	9.87618	9.24978
	5	5
	6	6
PMNs	7	7	14.0812	7.88017	5.66347	13.3979	8.16699		9.97513	8.27411
	8	8
	9	9
	10	10	17.5387	8.78506	11.1724	14.8417	11.1939	6.98292	12.7824	12.1429
	11	11
	12	12
	13	13
	14	14	21.1213	10.5097	9.13745	14.2098	13.7622	7.30969	12.6374	10.2389
	15	15
	16	16
	17	17
	18	18	12.1512	12.3647	10.6827	15.7143	12.4905	6.49266	7.47475	17.1489
			Control				Atherogenic
Fig 6I	1	1
	2	2
	3	3
	4	4	26.3113	28.6066	28.0248	24.4992		28.8947	26.1498	24.9797
	5	5
	6	6
	7	7	25.3662	25.6707	26.3612	25.4283		21.3065	24.8029	21.6324
	8	8
	9	9
All	10	10
	11	11	28.2846	27.1359	27.8579	25.6984		19.9508	23.5918	20.4557
	12	12
	13	13
	14	14
	15	15	26.0811	26.9941	28.6637	23.2641		20.0281	21.5061	19.8071
	16	16
	17	17
	18	18
	19	19
	20	20	23.6893	26.7798	26.9202	22.4654		20.3143	20.5293	19.8893
	21	21
	22	22	24.3133	30.8382	29.8744	23.549		21.9748	21.2126	20.4523
			Control				Atherogenic
	1	1
	2	2
	3	3
	4	4	18.8576	18.0585	18.9947	15.5399		15.1787	17.5649	21.0433
	5	5
	6	6
	7	7	19.6053	18.2171	20.8268	12.1827		18.3117	14.1273	12.4277
	8	8
	9	9
Monos	10	10
	11	11	19.6593	16.6208	19.7282	10.2787		18.378	12.6536	14.6476
	12	12
	13	13
	14	14
	15	15	12.7205	23.8634	13.1897	11.0089		15.9822	11.7468	14.4847
	16	16
	17	17
	18	18
	19	19
	20	20	9.93352	26.4293	10.78	10.5363		14.1788	8.7007	17.1836
	21	21
	22	22
			Control				Atherogenic
	1	1
	2	2
	3	3
	4	4	16.9705	15.285	15.0927	13.2572		12.4173	15.3139	16.2824
	5	5
	6	6
	7	7	16.8963	20.5116	21.3531	14.2501		17.3253	14.268	12.4295
	8	8
	9	9
	10	10
PMNs	11	11	14.5642	15.9629	16.6455	11.4222		13.2098	11.9649	11.823
	12	12
	13	13
	14	14
	15	15	10.7529	20.4701	11.4928	8.42012		13.3186	9.89752	13.7796
	16	16
	17	17
	18	18
	19	19
	20	20	8.96587	20.6809	10.8969	8.98573		12.5472	8.73179	14.6194
	21	21
	22	22

## Sheet: Fig 7
Fig 7 - athero
Fig 7A		Control													Tet2 CHIP
	Chol	30.4	40.1	44	29.8	34.7	30.4	15.6	43.76	41.9	45.9	44.9	53.8	40.1	60.2	39.6	49	41.1	31.6	28.9	36.6	40.41	41.7	40.81	26.1	50.9
Male	HDL	2.5	2.7	3.5	3	3.1	3	3.3	3.45	2.97	2.9	3.24	3.26	2.8	2.9	1.1	2.9	3.2	3.1	3.1	3.5	2.74	3.07	3.14	3.5	3.14
	TriGs	19.1	20.9	26.9	15.6	20.6	13.1	6.2	25.6	20.3	16	26.4	27.3	19.8	19	18.2	19.1	19.2	16.3	19.7	22.8	19.55	21.43	21.89	14.7	24.3
	LDL	19.3	27.9	28.3	19.7	22.3	21.5	9.5	28.7	29.7	35.7	29.6	38.2	28.3	48.7	30.3	37.5	29.2	21.1	16.8	22.6	28.8	28.9	27.7	15.9	36.8
		Control													Tet2 CHIP
	Chol	40.2	24.7	46.3	27.9	48.8	48.11	50.75	38.3	36.9	44.6	41.4			43.8	51.4	38.7	34.8	61.1	28.3	50.47	32.32	47.65	30.7
Female	HDL	2.4	2.2	2.5	1.5	2.35	2.76	2.94	2.09	2.02	2.07	2.29			2.1	0.9	2.3	2.1	1.9	1.8	2.76	2.36	1.93	1.67
	TriGs	10.8	14.3	15.6	10.8	15.62	18.95	22.95	9.1	8.6	8.1	10.6			10.3	14.1	15.9	7.3	9.5	8.4	19.28	14.32	13.22	6.7
	LDL	32.9	16	36.7	21.5	39.4	36.7	37.4	32.1	31	38.9	34.3			37.1	44.1	29.1	29.4	54.9	22.7	38.9	23.4	39.7	26
		Control (Male)												Tet2 CHIP (Male)												Control (Female)												Tet2 CHIP (Female)
Fig 7B	1	26.2	30.5	29.6	28.7	26.1	25	26.2	25.1	27.1				30.1	30.1	27.5	30.9	26.2	27.2	22.7	23.3	25.2	28.3	25.8	26.6	24.5	22.5	26.6	21	20.9	20	20.3	21.9	21.7	19.9	22.1		21.2	23.5	26.2	24.6	25.8	28.4	20.1	20.2	20.6	19.8
	2	26.6	31.4	31.5	30.9	28.2	27.2	28.8	26.1	28.2				33.2	34	30.1	32.2	27.8	28.5	24.9	25.6	26.1	28	27.1	29.4	25.7	24.2	28.6	22.9	23.5	22	22	25.2	24.1	23.1	24		21.6	25.4	27.8	26.5	26.9	30.5	22.5	20.9	24	21.1
	3	27.5	33.7	33	31.9	28.8	27.7	30.8	26.8	29.7				36.2	36	31.6	35.4	29.3	29.8	26	26	26.4	29.7	27.5	30.6	26.9	25.8	30.5	23.4	24.1	22.4	22.6	27.1	26	26.2	26.3		23.2	27.4	28.9	27.9	28.1	31.7	23.4	21.2	24.7	21.5
	4	29.6	35.8	36	33.1	30	29.5	32.8	27.8	31.8				39.6	38.2	33.3	38.5	30.8	31.8	28.5	28.1	27.9	31.4	29.5	33	28	28.6	32.6	25.1	24.7	24.2	24.8	27.1	26.2	26.2	27.2		24.8	28.8	29	30.1	29.8	32.8	23.8	24.7	26	21.2
	5	30.1	35.9	35.9	34.4	33.1	30.4	33.9	29.2	33.5				40.2	38.7	34.4	38.9	32.5	33.2	29.5	28.8	29.3	32	30.4	34.6	28.1	29.4	34	26	26.4	24	25.1	28.8	26.7	26.6	30		24.9	29	30.6	30.5	29.9	33.1	24	24.8	26.5	21.3
	6	31.4	37.3	36.5	35	33.9	31.1	34.6	30.1	35.8				40.1	40.6	35.5	39	33.4	33.7	30.5	30	30.9	32.7	32.2	35.2	28.2	29.9	35.6	29	26	26.1	26.5	30.2	27.1	27.8	30.7		25.5	29.5	32.2	31.5	30.2	34.4	23.7	25.2	26.9	21.6
	7	33.2	37.8	37.3	36.2	35.1	32.8	35.4	30.4	35.2				42	41.3	36.3	39.8	33.9	34.3	33	31.9	30.4	32.8	32.1	36.2	29.4	31	36	30.2	27.2	26.9	27.2	30.9	28	29.1	31.8		26.5	30.1	33.7	31.5	30.1	34.1	26.2	25.4	27.4	21.8
	8	34	37.8	37.8	36	36.2	32.6	36.7	30.4	35.6				40.9	41.1	37.4	40.1	34	35.1	33.6	32	30.6	32.2	32.6	36.8	29.4	30.7	37.2	32	27.9	27.6	28.3	31.9	29.2	30.3	31.7		26.4	30.5	34.3	32.6	30.4	34.2	25.9	26.1	27.4	22.7
	9	34.8	38.6	37.9	36.7	35.7	32.8	36.2	36.6	37.3				41.8	42.1	37.1	40.8	34.6	35.1	33.7	32	31.6	33	33	36.5	30.2	32.7	37.8	33.5	28.2	27.4	28.9	33	30.1	30.9	33.6		27.6	31	35	32.8	31.6	35.7	27.4	27	28.4	23.1
	10	36	39.5	39	35.8	36.9	31.8	36.8	36.8	36.7				43.2	43.2	39.4	42	33.6	35.6	33	31.4	31.4	34.1	32.7	37.2	30.9	33.1	39.1	34.5	29	28.8	29.3	33.9	31.2	30.5	33		28.2	31.9	35.6	33.8	32.8	37	27.9	27.4	28.9	24
	11	37	41.3	38.6	36.8	38.2	33.5	38	36	37.4				43.8	43.2	40.8	43	34.6	37.1	35.7	32.8	31.2	34.5	32.6	38	31.4	34.1	39.9	34.7	29.6	29.7	29.9	34.4	31.7	31.3	33.4		29.6	33.1	36.9	35	34	37.1	28.6	28.7	29.6	25.1
	12	37.3	41.2	38.1	37.3	38.5	34.6	37.7	35.7	37.9				43.2	42.8	40.5	42.8	35.8	36.4	34.4	33.5	31.6	35.6	32.9	38.8	32	35.1	40.2	34.8	29.9	28.6	30.4	35	32.5	32.2	34.1		29.8	33	36.8	35.3	34.8	38	28.8	28.8	30.1	26.4
Fig 7C			Control (Male)												Tet2 CHIP (Male)												Control (Female)												Tet2 CHIP (Female)
	1	1	164739	426353	40397	570965	296031	300489	215982	56205	540867				103281	285296	210673	542230	318057	103608	400621	378439	567713	207057	365167	208528	532211	84060	390737	477571	409012	300855	374434	255134	341111	68321	251801		305645	463636	214457	494740	672677	591160	433575	599044	422936	405861
	2	2	220823	421259	111316	608239	410109	303853	269910	58911	550985				222222	331717	322020	584413	423320	117914	435763	429366	709081	235895	370831	256914	646975	99542	470367	593873	715496	628541	557229	349264	454887	136636	399667		338556	531718	285237	497499	812447	751804	540803	622972	519752	576860
	3	3	297263	336937	278922	645417	358442	359705	330924	92577	551375				281227	327278	416456	556627	450357	200404	494391	438953	689394	417760	419268	319960	727099	213903	384461	757928	675718	636979	565964	357927	464154	220738	341142		349246	575063	400825	586778	901914	796897	720487	595036	555975	639380
	4	4	299257	379913	431888	635408	335336	367078	418442	170502	454910				332091	194343	554500	409683	465386	234062	448846	454323	599037	447121	471127	410228	676979	374736	349188	666266	656917	636341	661682	411273	502377	327557	305773		284033	538000	445116	651746	1018701	883959	862496	548304	602926	704655
	5	5	329292	351494	446917	540526	209172	362227	306979	135754	304965				318669	283932	641447	533940	468663	228573	369506	331975	488449	523686	465494	422310	606004	507468	404501	754712	518411	593729	561740	367066	496463	458926	303371		394567	732438	559241	587100	1042098	885050	991845	584160	684845	675374
	6	6	297341	492028	387846	523354	168313	359002	268525	164636	336475				298298	194907	592077	401271	578966	262629	330905	453708	469701	507852	452922	370533	675187	598561	373413	680929	381110	608822	553703	356985	555392	514827	334528		356123	554167	608491	415444	795904	728810	999104	458750	798302	650364
Fig 7D		Control													Tet2 CHIP
	Males	16.0872	24.0798	16.9729	35.2391	17.774	20.5235	18.1076	6.78585	27.3958	32.283	46.4447	32.4486	39.1583	15.5579	16.1747	27.3717	30.2816	27.0475	11.4719	24.8003	24.8676	35.2338	23.3937	25.4481	19.8847	40.861
	Females	38.6446	18.7827	23.7267	39.3128	33.5666	34.0527	32.7475	20.9765	28.1438	17.2701	19.3628			20.2817	33.9502	25.1337	32.3331	52.4374	46.3768	45.4831	34.0827	35.8474	36.5249
Fig 7E		Control													Tet2 CHIP
	Males	329292	492028	446917	645417	410109	367078	418442	170502	551375	637443	862255	948528	730345	332091	331717	641447	584413	578966	262629	494391	454323	709081	523686	471127	422310	799829
	Females	727099	598561	470367	757928	715496	636979	661682	411273	555392	514827	399667			394567	732438	608491	651746	1042098	885050	999104	622972	798302	704655
		Control													Tet2 CHIP
Fig 7F	Males	195381	327199	239582	391451	253112	182860	192441	108716	376402	442770	452185	441938	413408	247072	169245	461630	383514	310865	152794	219530	328807	395338	211943	314759	259255	419141
	Females	279993	256225	417748	307432	303100	335072	368496	234741	271094	272673	195940			237840	349992	265237	382152	557136	408518	451488	318499	364249	373385
Fig 7H		Control												Dnmt3a CHIP
	Chol	50.8	27.5	41.4	26.6		30.4	41.9	34.4	40.8	32.7	31.3		43.6	35.3	31.7	36.5	52.4	39.5	30.3	38.2	36.3	27
	HDL	3.7	3.3	3.1	2.6		3.1	3.9	3.2	3.8	3.4	3.07		3.9	3.9	1.6	3.4	3.8	3.5	3.6	3.3	3.86	2.73
male	TriGs	29.7	13.9	21.8	21.9		16.5	28.7	24.3	21.7	22.2	20.5		28.3	18.3	18.1	19.1	26.3	24	16.8	33.2	14.5	18.8
	LDL	33.6	17.9	28.4	14		19.8	24.9	20.1	27.1	19.2	18.9		26.8	23.1	21.9	24.4	36.7	25.1	19.1	19.8	25.9	15.8
		Control												Dnmt3a CHIP
	Chol	29.5	34.2	31.7	25	28.9	28	21.5	28.8	31.8	29.3	24.9	33.2	40.5	31.3	28.2	29.5	28.6	29.5	22.8	26.9	27.6	28.2	33.3
	HDL	1.8	2.1	2.3	2	2.3	2.5	1.95	2.46	2.68	3.31	2.34	2.95	2.9	2.3	2.5	2.8	2.5	2.2	1.97	3.16	2.72	2.22	2.34
female	TriGs	16.5	18.4	17.7	11.3	14.6	18.2	7	12.2	13	13.4	11.7	11.5	12.4	19.1	15.6	16.2	14.1	15.4	7.1	12.4	13.9	11.6	14.5
	LDL	20.2	23.7	21.4	17.8	19.9	17.3	16.4	20.8	23.2	19.9	17.2	25	32	20.3	18.6	19.3	19.8	20.3	17.6	18.1	18.6	20.7	24.4
Fig 7I		Control (Male)												Dnmt3a CHIP (Male)												Control (Female)												Dnmt3a CHIP (Female)
	1	28	25.6	26.7	28	24.6	24.6	30.1	27.3	28	26.3	27.9	27.8	27.7	26.9	28.2	26.9	27.7	24.8	24.8	26.2	27.2	26.6			20.8	19.4	22.3	21.8	19.9	18.6	18.3	20.7	18.6	20	21	20.6	22.6	21.8	18	21.5	21.5	19.4	20.3	21.3	18.3	18.9	19.2
	2	29.6	26	27.2	28.6	25.1	25.6	32.1	29.2	30.5	26.8	28	29.1	29	27.3	32.1	27.3	29.6	26.4	25	28.2	27	28.1			23.2	20.9	24.3	21.4	21.2	20.2	19.7	21.8	20.5	22.5	22	23.2	25.4	23.9	19.1	21.8	23.3	21.3	20.1	23.2	19.9	20.3	20.8
	3	30.9	25.8	28.4	30.9	26.1	26.1	33.3	30.2	32.9	28	29.2	29.6	29.7	27.9	34.6	28.6	33.3	28.4	26.1	29.6	27.5	29.7			24.4	23	25.2	24.8	22.3	22.5	20.8	21.4	21.8	25.4	23.6	25.1	28.1	26	20.5	24.3	25.3	21.5	20.8	25.9	21.7	20.8	21.7
	4	32.1	27.4	28.8	33.1	26.5	27	36.3	31.3	33.8	29.2	31.2	30.2	31.2	28.4	35.5	29.2	34.2	29	26.8	31.3	28.8	30.8			25.8	23.3	25.3	26.8	22.4	22.2	20.7	21.6	22	25.5	24.3	22.7	30.1	26.4	21	26	27	21.8	22.1	26	21.7	20.6	21.5
	5	33.1	26.8	30.4	35.1	27.6	28.5	37.2	32.4	35	30.3	33.2	30.7	32.8	28.5	37.8	30.4	36.5	30.2	28	32.8	30.2	31.9			25.3	24	24.5	25.3	22.1	22.4	21.2	23.5	23.3	26.4	23.5	24.9	31.6	27	21.6	25.6	26.6	22.1	23.2	27.8	22.4	22	22.3
	6	33.6	27.4	30.9	35.5	27.2	28	38	32.5	35.3	31.1	34.4	31.4	34.1	28.5	38.4	29.8	37.1	30.7	28.8	33.6	30.6	32.9			26.5	24	24.8	25.8	22.4	22.7	20.7	24.1	24.1	26.8	23.2	27	32.7	27.8	22.4	26.2	28.2	22.4	23.3	28.6	22	22.3	22.6
	7	34.1	27.4	31.9	36.4	28.5	28.6	40.4	32.6	35.9	33.8	34.5	31.5	35	28.4	39.1	31	38	31.6	31.1	35.9	30.8	33.1			28.2	24.8	26.5	26.4	22.7	23.1	21.1	25.5	26.1	28.5	23.7		34	28.4	23.1	27.4	29.3	23.9	23.8	29.2	22.9		22.6
	8	35.1	28.3	33	37.1	28.8	29.1	40.2	33.2	36	32.5	36	32.4	35.5	29.4	40.3	31.3	38.5	31.6	29.8	35.9	31.4	34.6			29.3	25.6	28.6	28	23.5	24.5	21.5	26	26.5	27.8	25	29.6	34.7	29.2	23.3	27.7	30.2	24.8	24.3	29.8	23.3	22.8	24.2
	9	35.9	27.5	33.2	38.9	28.2	29.4	42	34.2	37.7	33	35.9	31.9	36.7	28.8	41.3	32.4	40.3	31.7	30.1	37.8	32.8	34.5			29.3	26.2	29.5	28	23.6	25.1	22.5	27.6	28.5	29.8	24.8	29.4	35.6	30	23.7	29.1	30.1	24.4	24.8	31.1	25.5	23.3	24.3
	10	35.8	28.6	34.2	40.7	28.6	29.8	43.6	33.7	37.9	34.3	36.9	33.4	36.7	29.5	41.3	33.5	42	32.2	31.2	38.3	33.3	36.5			29.3	26.5	31.2	28.9	24.7	25.9	22.3	28.4	28.2	30	25.2	30.7	37.2	30	23.6	28.5	30.7	25.7	24.2	31.7	26.6	23.6	25
	11	36.1	28.2	35	41.1	29.1	30.9	44	35.4	39.2	34.1	38	34	37.2	29.9	42.1	33.5	41.6	33.1	31.3	37.9	33.9	37.4			29.6	26.6	32	28.4	25.1	26.2	22.6	29.4	28.6	30.6	27	30.7	36.5	30.3	24	28.6	30.8	25.9	25.2	32.1	27.2	23	25.6
	12	37.1	29.3	34.3	41.3	29.8	31.6	45.3	35.2	39	34.8	39	35.7	36.8	31.4	42.5	33.9	41.5	33.5	33	38.6	35.1	38.5			30.3	27.7	32.9	29.7	25	26.6					27.8	32.3	37.3	30.8	24.6	29.2	32	25.8				24.5	26.1
Fig 7J		Control (Male)												Dnmt3a CHIP (Male)												Control (Female)												Dnmt3a CHIP (Female)
	1	452302	96969	490267	743754		421657	428432	317246	340653	518115	426183		303815	134332	800223	651515	466277	539443	449511	510320	260787	658122			589859	498356	480636	306186	540788	298439	497474	541752	654606	569561	536340	528408	437012	430357	447984	567977	453761	451779	342362	515443	512428	675732
	2	486520	143892	483835	728168		398624	484387	404131	435512	563161	486792		456304	160213	777351	600748	441769	583243	580526	464714	270830	668371			596671	502647	552477	343087	577777	327293	781147	538872	664799	584851	557620	556808	448739	753848	520075	638596	480079	468991	421978	629016	493877	627770
	3	694729	180154	503434	687067		375591	643562	441239	458495	602359	473404		592172	273228	771618	564460	457705	595272	527080	447684	295239	601611			681095	481827	639105	345511	623195	373451	773161	539281	602855	638063	607258	588643	515291	848641	687413	674069	493745	445628	535064	627571	443135	701305
	4	593084	211289	407381	652162		366152	617940	464895	408886	594678	478403		593565	277056	698864	421757	421353	546663	407799	413074	317454	533334			740882	547775	705877	379082	670097	372954	740228	509520	460974	612928	672190	590434	529689	732320	791377	672655	532012	506485	611009	662995	429683	642277
	5	604476	216638	365790	593549		484141	524844	390516	323850	540917	466599		613628	282729	625373	357272	391376	470760	404671	447342	274023	508707			737785	426960	645951	437013	579561	500800	745434	436646	488966	580261	678999	477442	509211	698116	708057	719408	551011	528365	681024	764957	379395	562175
	6	556069	218679	363589	629823		344523	462572	375327	305709	511979	458552		659295	308517	522458	488309	369151	506849	388827	383791	277108	465815			602032	323856	720963	425942	644656	521762	673548	430609	494044	531346	658163	450062	485625	599093	702456	529230	569250	488469	688201	779114	368811	444134
Fig 7K		Control												Dnmt3a CHIP
	Males	3387180	1067621	2614296	4034523		2390688	3161737	2393354	2273105	3331209	2789933		3218779	1436075	4195887	3084061	2547631	3242230	2758414	2666925	1695441	3435960
	Females	3948324	2781421	3745009	2236821	3636074	2394699	4210992	2996680	3366244	3517010	3710570	3191797	2925567	4062375	3857362	3801935	3079858	2889717	3279638	3979096	2627329	3653393
Fig 7L		Control												Dnmt3a CHIP
	Males	694729	218679	503434	743754		484141	643562	464895	458495	594678	486792		659295	308517	800223	651515	466277	595272	580526	510320	317454	668371
	Females	740882	547775	720963	437013	644656	521762	781147	541752	664799	638063	678999	590434	529689	848641	791377	719408	569250	528365	688201	779114	512428	701305
		Control												Dnmt3a CHIP
Fig 7M	Males	372239	113306	207950	379116		234493	342102	242172	233964	311938	252668		379656	159176	380559	273394	242267	325640	315452	232608	195570	377507
	Females	278925	255157	439070	304896	309195	229065	335567	248963	280999	323287	411292	256005	232279	324012	331269	275711	264550	287397	306753	335295	213214	401069
Fig 7O		Control											Jak2 CHIP
	Chol	29.4	31.4	31.9	51.9	40.6	45	40.6	36.2	33.7			36.5	46.3	39.9	31.7	39.3	21.7	40.6	20.7	43.2	29.3
	HDL	2.97	3.56	3.32	4.28	5.44	2.87	3.15	2.76	3.35			3.11	5.54	3.9	3.89	2.62	2.21	3.01	2.97	2.87	3.02
male	TriGs	14.2	17.8	15.7	28.6	19.8	12.7	10.2	12.6	11.2			11.1	18.7	22.5	12.5	13.1	7.5	13.1	6.8	13.5	9.4
	LDL	19.9845	19.7627	21.4618	34.6291	26.1464	36.3288	32.8267	27.7454	25.2993			28.3627	32.2509	25.7773	22.1418	30.7131	16.0955	31.6835	14.6148	34.2291	21.9847
		Control											Jak2 CHIP
	Chol	40.5	31.4	30	33.1	34.7	30.8	39.3	34.9	27.5	42	30.8	43.2	31.3	34.6	30.6	35.3	32.4	48.9	28.8	26.7	34.5
female	HDL	2.87	2.01	2.02	2.19	2.11	2.02	2.47	1.77	2.06	2.58	2.12	2.63	2.6	2.48	2.13	2.48	1.99	2.65	2.11	2.13	2.39
	TriGs	16.9	10.6	12.9	16.7	17.1	11.2	16.2	16.2	12.5	19.4	15	17.2	12.2	15.9	12.4	18.7	11.9	18	9	10.4	15.7
	LDL	29.9957	24.6047	22.1525	23.264	24.7882	23.6859	29.4768	25.8003	19.7639	30.5976	21.7992	32.7268	23.1996	24.8432	22.7965	24.3261	25.0257	38.0436	22.6069	19.8865	24.9746
Fig 7P		Control (Male)												Jak2 CHIP (Male)												Control (Female)												Jak2 CHIP (Female)
	1	29.3	28.8	24	26.5	29.4	28.6	31.4	28	30.4				26.1	28.3	27.8	29.6	27.8	27.8	30.1	29.1	28.4	28.4			22.5	21.5	20	20.2	21.7	20.3	21.1	23	20.8	20.6	21.6		20.9	19	22	21.1	22.3	19.5	21	20.3	22	20.7
	2	34.2	30.7	24.2	28.8	29.5	31.6	34.8	29.5	31.4				26.5	30.1	30.6	30.6	29.1	30.8	30.9	30	29.6	28.1			23.1	23.3	21	21.9	23.1	22.1	21.5	24.4	21	21	22.6		22.2	21	23.8	22.7	23.1	21.8	22.6	22.2	22.8	21.7
	3	36.6	32.8	26.4	30.4	31.6	33.2	37.9	31.4	33.3				28.9	32.2	32.9	31.2	30.1	32.3	32.4	32	31.5	29.6			26.3	24.7	22.1	23.2	23	22.8	23.7	24.9	21.5	23.7	22.9		24.5	23.5	25.1	24	24.3	23.1	23.8	22.7	22.8	23
	4	36.8	33.5	25.6	31.4	31.3	34.4	38.8	32.6	34.8				29.7	33.6	33.7	31.9	31.8	32.9	32.7	30.9	31.4	30.2			27	25	21.5	22.9	24.1	24.1	25.8	26.2	21.8	24.5	23		25.4	24.2	26.2	23	26	23.1	25	23.1	23.1	23.4
	5	39	35	26.8	33.2	31.9	34.9	39	33.8	36.6				31.5	34.5	35.6	32.5	32.4	34.8	34.8	32.1	32.8	30.7			26.4	25.4	21.7	23	23.8	23.4	26.5	27.2	23.1	25.6	24.1		25.1	23.2	26.1	23.4	26.3	23.2	26.1	23.3	23.6	24.1
	6	40.4	35.5	26.8	33.7	32.8	36.2	38.6	35	38.4				30.4	35.5	35.7	33.6	33.6	36	37	32	33	31.5			26.5	26.2	22.1	23.5	24	23	27.3	28	23.1	26.4	24.8		25.8	23.2	26.8	24	26.9	23.7	25.7	23.5	23.8	24.1
	7	41.1	36.8	26.5	35	32.4	37.1	41.2	36.2	40.2				31.2	36	36.2	34.2	34.6	36.6	38.8	32.2	35.1	33			28.9	27.7	24.7	25.6	26.5	24.5	28.7	29.6	23.6	27.8	26.2		27.8	23.6	27.8	26	29.6	25	27	25.1	24.8	25.3
	8	41.5	37	26.9	35.6	33.1	37.4	40.8	37.3	40.1				31.1	36.5	36.6	34.5	34.1	37.3	38.7	32.4	34.8	32.7			28.5	26.6	24	25	24.8	23.5	28.9	30.4	24.2	27.8	26.6		28.1	24.5	26.7	26.1	28.8	24.7	27.4	26	25.7	25.2
	9	42.6	38.5	27.9	36.4	34.1	38.6	41.9	38.5	40.8				30.5	35.9	37.1	35.6	35.4	38.6	39.5	32.8	35.1	33			29.9	27.4	25.6	26.2	24.6	24.5	30.7	32.1	25.1	28	27.2		29.6	25.8	27	28.3	29.3	26.2	29	27.8	25.7	25.1
	10	43.8	37.8	27.6	37.1	33.3	38.6	42.2	38.1	41.3				31.8	37.4	38.2	34.6	36.7	39.5	40.5	33.6	35.8	33.4			31.1	28.6	27.1	26.9	25.6	26.3	31.2	33.2	26	29.3	28.5		30.8	27	28	29.6	31.2	27.4	29.4	28.6	26.1	26.3
	11	43.3	38	28.4	38	33.5	38.9	43.5	38.4	41.5				31.3	38.2	39.5	35	37.4	40.7	41.2	33.6	35.4	33.8			31.5	28.4	28.2	28	25.7	26.8	30.7	33.4	26.5	30.4	29.1		30.4	27.5	27.9	30.6	31.6	28.2	29.4	30	27	26.3
	12	45.1	39.3	29	39.1	34.2	39.2	43.8	38.9	42.1				32.6	39.1	39.6	35.7	37.7	41.8	41.9	34.7	36.6	34.5			31.9	29.2	28.9	28.5	25.8	27	30.7	34.4	27.1	29.1	29.1		30.9	27.8	28.2	31.4	32.1	29	29.98	29.9	27	26.6
Fig 7Q		Control (Male)											Jak2 CHIP (Male)											Control (Female)											Jak2 CHIP (Female)
	1	470260	268628	365157	203814	286234	173654	296114	113064	63656			258459	304583	203814	282771	423650	305823	298836	313894	368001	137903		613720	382080	467769	755375	768459	368781	476500	423379	717875	651049	315352	485299	526962	537395	393120	549719	460994	589989	408834	615030	644406
	2	485861	290015	388638	298894	378477	329138	403826	135883	92080			367312	385315	269568	421676	494198	359927	280163	350756	463683	203576		756988	434689	558504	676401	830538	371882	503646	479897	731607	630491	320419	508949	627393	555411	480237	583823	503815	650724	489342	570039	755242
	3	451930	338671	377198	370169	451012	407171	440566	158702	128457			425132	397857	540262	380056	513609	439381	274137	367787	590618	269249		806681	491887	602888	908624	812384	613775	557952	521685	737979	791331	377789	514282	866662	672886	554689	729608	506669	681243	529974	615851	756333
	4	394329	345879	321314	328463	403950	454918	404894	140595	196597			515898	421725	628003	391689	474851	468543	216269	303644	624382	338840		736713	506993	545723	933663	770198	658812	563679	606594	824992	792308	423744	581560	692065	610293	586821	817874	558315	719868	572610	691863	815014
	5	424613	328521	205125	305562	423276	462232	382583	173064	266218			522364	391082	475275	376919	402335	457468	195339	304233	549379	352042		524075	439672	594227	831895	504246	661506	474832	619808	771381	798223	435716	750678	742826	701704	514000	862987	543865	745806	707908	623686	747116
	6	360112	347904	162519	199311	175502	489192	281730	188432	264358			536800	370734	442527	550424	325448	482569	229742	314130	425240	593482		475633	472442	523080	802249	350163	730735	475729	597406	591527	671150	448821	451495	695589	684660	571651	649956	459251	761620	704274	604477	715609
Fig 7R		Control											Jak2 CHIP
	Males	2.5871e+06	1919618	1819951	1706213	2118451	2316305	2209713	909740	1011366			2625965	2271296	2559449	2403535	2634091	2513711	1494486	1954444	3021303	1895092
	Females	3913810	2727763	3292191	4908207	4035988	3405491	3052338	3248769	4375361	4334552	2321841	3292263	4151497	3762349	3100518	4193967	3032909	4149250	3412942	3720946	4433720
		Control											Jak2 CHIP
Fig 7S	Males	485861	347904	388638	370169	451012	489192	440566	188432	266218			536800	421725	628003	550424	513609	482569	298836	367787	624382	593482
	Females	806681	506993	602888	933663	830538	730735	563679	619808	824992	798223	448821	750678	866662	701704	586821	862987	558315	761620	707908	691863	815014
		Control												Jak2 CHIP
Fig 7T	Males	298545	193688	229387	247247	244657	247624	242666	150897	133970				291691	296175	309140	293353	230021	236935	153950	161909	344119	331963
	Females	374636	213539	243774	522780	501269	426864	270637	387983	336286	482785	202217		293614	394399	338820	261497	450054	245263	414293	390842	296772	450403

## Sheet: Fig S1
Fig S1
		WT						Tet2 -/-
		15	17	30				15	17	30
A	RBC	9.21	9.92	9.57	7.03	6.92	12.14	9.9	8.42	9.07	8.77	8.3	8.74
	Hb	14.8	16.4	15.1	10	10.5	15.8	15.8	14.3	13.7	11.1	12.2	13.3
	HCT	44.5	49.5	47	32.2	32.1	56.5	48	43.5	42.8	39.7	38.7	44.1
	MCV	48	50	49	46	46	46	48	52	47	45	47	50
	MCH	16.1	16.6	15.8	14.2	15.1	13	16	17	15.1	12.6	14.6	15.2
	MCHC	33.2	33.1	32.1	30.9	32.6	28	33	33	32.1	27.8	31.4	30.1
	RDW	14.9	14.9	15.4	15.2	14.1	15.5	14.5	16.3	14.3	15.3	14.3	15.4
	MPV	6.5	6.4	6.3	6	6.3	6.1	6.6	6.2	6.6	5.9	6.9	5.6
		WT			Tet2 -/-
B		15	17	30	15	17	30
	CD115+	65.6	22.3	33.4	40.6	32.1	59.4
	Ly6G+	26.2	44.2	49.8	46.1	37.6	22
		WT			Tet2
C		15	17	30	15	17	30
	Ly6chi	63.5	14.2	41.7	40.4	22.3	11.6
		CD4			CD8
D		15	17	30	15	17	30	15	17	30
	WT	63.8158	54.1899	53.4351	36.1842	45.8101	46.5649
	Tet2	66.2577	54.5062	60.9772	33.7423	45.4938	39.0228
E
		naive			CEM			TEM
CD4		15	17	30	15	17	30	15	17	30
	WT	66.9643	66.7542	70.2457	13.5965	8.73805	13.3057	19.4392	24.5078	16.4486
	Tet2	66.4044	67.5221	69.7334	16.7361	10.7257	11.5537	16.8595	21.7522	18.713
CD8		naive			CEM			TEM
		15	17	30	15	17	30	15	17	30
	WT	60.9919	65.0107	60.1686	17.4143	24.2639	26.2901	21.5938	10.7254	13.5413
	Tet2	57.7009	56.0052	56.7288	25.0556	27.5963	25.7189	17.2436	16.3985	17.5523
F	WT	Tet2
	15	15
	7.91	7.15
	5.5	4
	7.93	6.15
G	WT	Tet2
	15	15
	13.09	12.25
	1.51	1.63
	2.11	2.27

## Sheet: Fig S2
Fig S2
		WT						Dnmt3a R882H +/+
		15	17	30				15	17	30
A	RBC	10.86	7.65	10.18	8.09	10.14	10.55	11.92	11.18	10.57	8.81	11.19	9
	Hb	16.3	11.4	15.7	12.6	15	14.6	17.8	16.5	15.6	13.9	17.1	12.7
	HCT	50.3	34.6	48.3	36.5	46	48	55.6	52.3	49	41.7	51.4	41
	MCV	46	45	47	45	45	45	47	47	46	47	46	45
	MCH	15	15	15.4	15.6	14.8	13.8	14.9	14.7	14.8	15.8	15.3	14.1
	MCHC	32.3	33.1	32.4	34.5	32.6	30.5	32	31.5	31.9	33.5	33.3	30.9
	RDW	15.6	17	14.7	15.5	14.9	14.8	15.3	16	14.8	15.3	14.7	15.2
	MPV	6.3	7	5.8	6.4	6.5	5.9	6.4	6	6.3	6.8	6.7	6.1
		WT						Dnmt3a
B		15	17	30				15	17	30
	CD115+	67.0344	48.1989	62.2262	27.4357	23.0055		44.5351	55.9745	48.9242	12.6369	44.0745
	Ly6G+	32.9656	51.8011	37.7738	72.5643	76.9945		55.4649	44.0255	51.0758	87.3631	55.9255
		WT						Dnmt3a
C		15	30					15	30
	Ly6chi	31.6185	24.0061	55.6468	72.9278			21.0919	17.1835	81.0289	66.2868
		CD4				CD8
D	WT	56.3725	52.3013	49.789	48.1865	43.6275	47.6987	50.211	51.8135
	Dnmt3a	47.0238	51.5982	46.6667	46.5517	52.9762	48.4018	53.3333	53.4483
E
		naive			CEM			TEM
CD4		15	17		15	17		15	17
	WT	71.3508	77.7468	66.524	7.22064	7.19668	10.0171	21.4286	15.0565	23.4589
	Dnmt3a	65.6718	72.0241	69.4673	9.64213	9.27813	11.3703	24.686	18.6978	19.1625
CD8		naive			CEM			TEM
		15	17		15	17		15	17
	WT	41.3441	47.9454		43.2525	38.3549		15.4035	13.6997
	Dnmt3a	44.6889	49.6717		40.3364	37.5853		14.9747	12.743
		WT				Dnmt3a
F		15	17	30		15	17	30
	Treg	7.1	6.1	14	7.7	13.4	6.3	9.8	6.8
		WT				Dnmt3a
G		15	17	30		15	17	30
	GC B cells	0.6	1	0.8	0.7	0.52	1.1	0.7	0.3

## Sheet: Fig S3
Fig S3
		WT					Jak2 V617F +/+
A		15	17	30			15	17	30
	RBC	7.74	9.39	8.88	6.22	9.38	11.3	17.13	17.05		14.81
	Hb	13.2	15.7	14.7	9.1	14.4	20.6	28.2	28.7	24	23.4
	HCT	40.4	47.4	42.9	29.8	43.2	62.8			79.4	73.4
	MCV	52	50	48	48	46	56	54	53	43	50
	MCH	17	16.7	16.5	14.7	15.3	18.2	16.4	16.9	13.1	15.8
	MCHC	32.6	33.2	34.2	30.7	33.3	32.8	30.3	31.8	30.3	31.8
	RDW	15.2	14.5	15.4	14.5	15.6	18.1	17.1	19.6	21.6	18.9
	MPV	7	6.1	6	7.1	6.8	10.8	10.5	10.3	12.7	8.6
B		WT			Jak2
		15	17	30	15	17	30
	CD115+	25.2	40.9	43.4	31.54	29.9	29.2
	Ly6G+	32.38	31	21.3	42.8	35.6	49.1
		WT			Jak2
C		15	17	30	15	17	30
	Ly6chi	29.5	49.1	44.6	32.2	27.6	30.1
D		CD4			CD8
		15	17		15	17
	WT	57.377	57.5893	57.1429	42.623	42.4107	42.8571
	Jak2	54.9133	52.0202	46.9697	45.0867	47.9798	53.0303
E
CD4		Naive			CEM			TEM
		15	17		15	17		15	17
	WT	78.8614	45.9507	75.5438	7.40609	9.93399	9.45343	13.7325	44.1153	15.0028
	Jak2	79.0408	59.1314	73.497	6.21583	9.09091	11.2193	14.7434	31.7777	15.2837
CD8		Naive			CEM			TEM
		15	17		15	17		15	17
	WT	50.9078	69.367	61.6977	30.0628	21.1525	20.4624	19.0293	9.48048	17.8399
	Jak2	49.5095	65.9509	55.4595	28.8642	23.9086	19.2195	21.6263	10.1406	25.321
F		WT			Jak2
		15	17	30	15	17	30
	Treg	1.9	3.2	5.8	2.1	2.3	5.8
G		WT			Jak2
		15	17	30	15	17	30
	GC B cells	1.9	2.6	2	2.1	2.2	1.9

[truncated: 7 more sheets: Fig S4, Fig S6, Fig S7, Fig S9, Fig S10, Fig S11, Fig S12]
